# Supplementary material for: Mediating and Moderating Effects of Iron Homeostasis Alterations on Fetal Alcohol-Related Growth and Neurobehavioral Deficits
Source: Nutrients. 2022 Oct 21;14(20):4432. doi: 10.3390/nu14204432 (PMC9607139; doi:10.3390/nu14204432)
Supplement: Supplementary file 1 [file nutrients-14-04432-s001.zip]

Archive with 1 entries (1 files):
- nutrients-1920757-supplementary.pdf
